# Supplementary material for: A SMAD4‐modulated gene profile predicts disease‐free survival in stage II and III colorectal cancer
Source: Cancer Rep (Hoboken). 2021 Jun 10;5(1):e1423. doi: 10.1002/cnr2.1423 (PMC8789617; doi:10.1002/cnr2.1423)
Supplement: Supplementary file 8 — Data S1. Supplement R file. [file CNR2-5-e1423-s008.R]

## R version 3.5.2
library(gplots)
library(RColorBrewer)
library(survival)
library(pamr)
library(sva)

heatmap.3 <- function(x,
                      Rowv = TRUE, Colv = if (symm) "Rowv" else TRUE,
                      distfun = dist,
                      hclustfun = hclust,
                      dendrogram = c("both","row", "column", "none"),
                      symm = FALSE,
                      scale = c("none","row", "column"),
                      na.rm = TRUE,
                      revC = identical(Colv,"Rowv"),
                      add.expr,
                      breaks,
                      symbreaks = max(x < 0, na.rm = TRUE) || scale != "none",
                      col = "heat.colors",
                      colsep,
                      rowsep,
                      sepcolor = "white",
                      sepwidth = c(0.05, 0.05),
                      cellnote,
                      notecex = 1,
                      notecol = "cyan",
                      na.color = par("bg"),
                      trace = c("none", "column","row", "both"),
                      tracecol = "cyan",
                      hline = median(breaks),
                      vline = median(breaks),
                      linecol = tracecol,
                      margins = c(5,5),
                      ColSideColors,
                      RowSideColors,
                      side.height.fraction=0.3,
                      cexRow = 0.2 + 1/log10(nr),
                      cexCol = 0.2 + 1/log10(nc),
                      labRow = NULL,
                      labCol = NULL,
                      key = TRUE,
                      keysize = 1.5,
                      density.info = c("none", "histogram", "density"),
                      denscol = tracecol,
                      symkey = max(x < 0, na.rm = TRUE) || symbreaks,
                      densadj = 0.25,
                      main = NULL,
                      xlab = NULL,
                      ylab = NULL,
                      lmat = NULL,
                      lhei = NULL,
                      lwid = NULL,
                      NumColSideColors = 1,
                      NumRowSideColors = 1,
                      KeyValueName="Value",...){
  
  invalid <- function (x) {
    if (missing(x) || is.null(x) || length(x) == 0)
      return(TRUE)
    if (is.list(x))
      return(all(sapply(x, invalid)))
    else if (is.vector(x))
      return(all(is.na(x)))
    else return(FALSE)
  }
  
  x <- as.matrix(x)
  scale01 <- function(x, low = min(x), high = max(x)) {
    x <- (x - low)/(high - low)
    x
  }
  retval <- list()
  scale <- if (symm && missing(scale))
    "none"
  else match.arg(scale)
  dendrogram <- match.arg(dendrogram)
  trace <- match.arg(trace)
  density.info <- match.arg(density.info)
  if (length(col) == 1 && is.character(col))
    col <- get(col, mode = "function")
  if (!missing(breaks) && (scale != "none"))
    warning("Using scale=\"row\" or scale=\"column\" when breaks are",
            "specified can produce unpredictable results.", "Please consider using only one or the other.")
  if (is.null(Rowv) || is.na(Rowv))
    Rowv <- FALSE
  if (is.null(Colv) || is.na(Colv))
    Colv <- FALSE
  else if (Colv == "Rowv" && !isTRUE(Rowv))
    Colv <- FALSE
  if (length(di <- dim(x)) != 2 || !is.numeric(x))
    stop("`x' must be a numeric matrix")
  nr <- di[1]
  nc <- di[2]
  if (nr <= 1 || nc <= 1)
    stop("`x' must have at least 2 rows and 2 columns")
  if (!is.numeric(margins) || length(margins) != 2)
    stop("`margins' must be a numeric vector of length 2")
  if (missing(cellnote))
    cellnote <- matrix("", ncol = ncol(x), nrow = nrow(x))
  if (!inherits(Rowv, "dendrogram")) {
    if (((!isTRUE(Rowv)) || (is.null(Rowv))) && (dendrogram %in%
                                                 c("both", "row"))) {
      if (is.logical(Colv) && (Colv))
        dendrogram <- "column"
      else dedrogram <- "none"
      warning("Discrepancy: Rowv is FALSE, while dendrogram is `",
              dendrogram, "'. Omitting row dendogram.")
    }
  }
  if (!inherits(Colv, "dendrogram")) {
    if (((!isTRUE(Colv)) || (is.null(Colv))) && (dendrogram %in%
                                                 c("both", "column"))) {
      if (is.logical(Rowv) && (Rowv))
        dendrogram <- "row"
      else dendrogram <- "none"
      warning("Discrepancy: Colv is FALSE, while dendrogram is `",
              dendrogram, "'. Omitting column dendogram.")
    }
  }
  if (inherits(Rowv, "dendrogram")) {
    ddr <- Rowv
    rowInd <- order.dendrogram(ddr)
  }
  else if (is.integer(Rowv)) {
    hcr <- hclustfun(distfun(x))
    ddr <- as.dendrogram(hcr)
    ddr <- reorder(ddr, Rowv)
    rowInd <- order.dendrogram(ddr)
    if (nr != length(rowInd))
      stop("row dendrogram ordering gave index of wrong length")
  }
  else if (isTRUE(Rowv)) {
    Rowv <- rowMeans(x, na.rm = na.rm)
    hcr <- hclustfun(distfun(x))
    ddr <- as.dendrogram(hcr)
    ddr <- reorder(ddr, Rowv)
    rowInd <- order.dendrogram(ddr)
    if (nr != length(rowInd))
      stop("row dendrogram ordering gave index of wrong length")
  }
  else {
    rowInd <- nr:1
  }
  if (inherits(Colv, "dendrogram")) {
    ddc <- Colv
    colInd <- order.dendrogram(ddc)
  }
  else if (identical(Colv, "Rowv")) {
    if (nr != nc)
      stop("Colv = \"Rowv\" but nrow(x) != ncol(x)")
    if (exists("ddr")) {
      ddc <- ddr
      colInd <- order.dendrogram(ddc)
    }
    else colInd <- rowInd
  }
  else if (is.integer(Colv)) {
    hcc <- hclustfun(distfun(if (symm)
      x
      else t(x)))
    ddc <- as.dendrogram(hcc)
    ddc <- reorder(ddc, Colv)
    colInd <- order.dendrogram(ddc)
    if (nc != length(colInd))
      stop("column dendrogram ordering gave index of wrong length")
  }
  else if (isTRUE(Colv)) {
    Colv <- colMeans(x, na.rm = na.rm)
    hcc <- hclustfun(distfun(if (symm)
      x
      else t(x)))
    ddc <- as.dendrogram(hcc)
    ddc <- reorder(ddc, Colv)
    colInd <- order.dendrogram(ddc)
    if (nc != length(colInd))
      stop("column dendrogram ordering gave index of wrong length")
  }
  else {
    colInd <- 1:nc
  }
  retval$rowInd <- rowInd
  retval$colInd <- colInd
  retval$call <- match.call()
  x <- x[rowInd, colInd]
  x.unscaled <- x
  cellnote <- cellnote[rowInd, colInd]
  if (is.null(labRow))
    labRow <- if (is.null(rownames(x)))
      (1:nr)[rowInd]
  else rownames(x)
  else labRow <- labRow[rowInd]
  if (is.null(labCol))
    labCol <- if (is.null(colnames(x)))
      (1:nc)[colInd]
  else colnames(x)
  else labCol <- labCol[colInd]
  if (scale == "row") {
    retval$rowMeans <- rm <- rowMeans(x, na.rm = na.rm)
    x <- sweep(x, 1, rm)
    retval$rowSDs <- sx <- apply(x, 1, sd, na.rm = na.rm)
    x <- sweep(x, 1, sx, "/")
  }
  else if (scale == "column") {
    retval$colMeans <- rm <- colMeans(x, na.rm = na.rm)
    x <- sweep(x, 2, rm)
    retval$colSDs <- sx <- apply(x, 2, sd, na.rm = na.rm)
    x <- sweep(x, 2, sx, "/")
  }
  if (missing(breaks) || is.null(breaks) || length(breaks) < 1) {
    if (missing(col) || is.function(col))
      breaks <- 16
    else breaks <- length(col) + 1
  }
  if (length(breaks) == 1) {
    if (!symbreaks)
      breaks <- seq(min(x, na.rm = na.rm), max(x, na.rm = na.rm),
                    length = breaks)
    else {
      extreme <- max(abs(x), na.rm = TRUE)
      breaks <- seq(-extreme, extreme, length = breaks)
    }
  }
  nbr <- length(breaks)
  ncol <- length(breaks) - 1
  if (class(col) == "function")
    col <- col(ncol)
  min.breaks <- min(breaks)
  max.breaks <- max(breaks)
  x[x < min.breaks] <- min.breaks
  x[x > max.breaks] <- max.breaks
  if (missing(lhei) || is.null(lhei))
    lhei <- c(keysize, 4)
  if (missing(lwid) || is.null(lwid))
    lwid <- c(keysize, 4)
  if (missing(lmat) || is.null(lmat)) {
    lmat <- rbind(4:3, 2:1)
    
    if (!missing(ColSideColors)) {
      #if (!is.matrix(ColSideColors))
      #stop("'ColSideColors' must be a matrix")
      if (!is.character(ColSideColors) || nrow(ColSideColors) != nc)
        stop("'ColSideColors' must be a matrix of nrow(x) rows")
      lmat <- rbind(lmat[1, ] + 1, c(NA, 1), lmat[2, ] + 1)
      #lhei <- c(lhei[1], 0.2, lhei[2])
      lhei=c(lhei[1], side.height.fraction*NumColSideColors, lhei[2])
    }
    
    if (!missing(RowSideColors)) {
      #if (!is.matrix(RowSideColors))
      #stop("'RowSideColors' must be a matrix")
      if (!is.character(RowSideColors) || ncol(RowSideColors) != nr)
        stop("'RowSideColors' must be a matrix of ncol(x) columns")
      lmat <- cbind(lmat[, 1] + 1, c(rep(NA, nrow(lmat) - 1), 1), lmat[,2] + 1)
      #lwid <- c(lwid[1], 0.2, lwid[2])
      lwid <- c(lwid[1], side.height.fraction*NumRowSideColors, lwid[2])
    }
    lmat[is.na(lmat)] <- 0
  }
  
  if (length(lhei) != nrow(lmat))
    stop("lhei must have length = nrow(lmat) = ", nrow(lmat))
  if (length(lwid) != ncol(lmat))
    stop("lwid must have length = ncol(lmat) =", ncol(lmat))
  op <- par(no.readonly = TRUE)
  on.exit(par(op))
  
  layout(lmat, widths = lwid, heights = lhei, respect = FALSE)
  
  if (!missing(RowSideColors)) {
    if (!is.matrix(RowSideColors)){
      par(mar = c(margins[1], 0, 0, 0.5))
      image(rbind(1:nr), col = RowSideColors[rowInd], axes = FALSE)
    } else {
      par(mar = c(margins[1], 0, 0, 0.5))
      rsc = t(RowSideColors[,rowInd, drop=F])
      rsc.colors = matrix()
      rsc.names = names(table(rsc))
      rsc.i = 1
      for (rsc.name in rsc.names) {
        rsc.colors[rsc.i] = rsc.name
        rsc[rsc == rsc.name] = rsc.i
        rsc.i = rsc.i + 1
      }
      rsc = matrix(as.numeric(rsc), nrow = dim(rsc)[1])
      image(t(rsc), col = as.vector(rsc.colors), axes = FALSE)
      if (length(colnames(RowSideColors)) > 0) {
        axis(1, 0:(dim(rsc)[2] - 1)/(dim(rsc)[2] - 1), colnames(RowSideColors), las = 2, tick = FALSE)
      }
    }
  }
  
  if (!missing(ColSideColors)) {
    
    if (!is.matrix(ColSideColors)){
      par(mar = c(0.5, 0, 0, margins[2]))
      image(cbind(1:nc), col = ColSideColors[colInd], axes = FALSE)
    } else {
      par(mar = c(0.5, 0, 0, margins[2]))
      csc = ColSideColors[colInd, , drop=F]
      csc.colors = matrix()
      csc.names = names(table(csc))
      csc.i = 1
      for (csc.name in csc.names) {
        csc.colors[csc.i] = csc.name
        csc[csc == csc.name] = csc.i
        csc.i = csc.i + 1
      }
      csc = matrix(as.numeric(csc), nrow = dim(csc)[1])
      image(csc, col = as.vector(csc.colors), axes = FALSE)
      if (length(colnames(ColSideColors)) > 0) {
        axis(2, 0:(dim(csc)[2] - 1)/max(1,(dim(csc)[2] - 1)), colnames(ColSideColors), las = 2, tick = FALSE)
      }
    }
  }
  
  par(mar = c(margins[1], 0, 0, margins[2]))
  x <- t(x)
  cellnote <- t(cellnote)
  if (revC) {
    iy <- nr:1
    if (exists("ddr"))
      ddr <- rev(ddr)
    x <- x[, iy]
    cellnote <- cellnote[, iy]
  }
  else iy <- 1:nr
  image(1:nc, 1:nr, x, xlim = 0.5 + c(0, nc), ylim = 0.5 + c(0, nr), axes = FALSE, xlab = "", ylab = "", col = col, breaks = breaks, ...)
  retval$carpet <- x
  if (exists("ddr"))
    retval$rowDendrogram <- ddr
  if (exists("ddc"))
    retval$colDendrogram <- ddc
  retval$breaks <- breaks
  retval$col <- col
  if (!invalid(na.color) & any(is.na(x))) { # load library(gplots)
    mmat <- ifelse(is.na(x), 1, NA)
    image(1:nc, 1:nr, mmat, axes = FALSE, xlab = "", ylab = "",
          col = na.color, add = TRUE)
  }
  axis(1, 1:nc, labels = labCol, las = 2, line = -0.5, tick = 0,
       cex.axis = cexCol)
  if (!is.null(xlab))
    mtext(xlab, side = 1, line = margins[1] - 1.25)
  axis(4, iy, labels = labRow, las = 2, line = -0.5, tick = 0,
       cex.axis = cexRow)
  if (!is.null(ylab))
    mtext(ylab, side = 4, line = margins[2] - 1.25)
  if (!missing(add.expr))
    eval(substitute(add.expr))
  if (!missing(colsep))
    for (csep in colsep) rect(xleft = csep + 0.5, ybottom = rep(0, length(csep)), xright = csep + 0.5 + sepwidth[1], ytop = rep(ncol(x) + 1, csep), lty = 1, lwd = 1, col = sepcolor, border = sepcolor)
  if (!missing(rowsep))
    for (rsep in rowsep) rect(xleft = 0, ybottom = (ncol(x) + 1 - rsep) - 0.5, xright = nrow(x) + 1, ytop = (ncol(x) + 1 - rsep) - 0.5 - sepwidth[2], lty = 1, lwd = 1, col = sepcolor, border = sepcolor)
  min.scale <- min(breaks)
  max.scale <- max(breaks)
  x.scaled <- scale01(t(x), min.scale, max.scale)
  if (trace %in% c("both", "column")) {
    retval$vline <- vline
    vline.vals <- scale01(vline, min.scale, max.scale)
    for (i in colInd) {
      if (!is.null(vline)) {
        abline(v = i - 0.5 + vline.vals, col = linecol,
               lty = 2)
      }
      xv <- rep(i, nrow(x.scaled)) + x.scaled[, i] - 0.5
      xv <- c(xv[1], xv)
      yv <- 1:length(xv) - 0.5
      lines(x = xv, y = yv, lwd = 1, col = tracecol, type = "s")
    }
  }
  if (trace %in% c("both", "row")) {
    retval$hline <- hline
    hline.vals <- scale01(hline, min.scale, max.scale)
    for (i in rowInd) {
      if (!is.null(hline)) {
        abline(h = i + hline, col = linecol, lty = 2)
      }
      yv <- rep(i, ncol(x.scaled)) + x.scaled[i, ] - 0.5
      yv <- rev(c(yv[1], yv))
      xv <- length(yv):1 - 0.5
      lines(x = xv, y = yv, lwd = 1, col = tracecol, type = "s")
    }
  }
  if (!missing(cellnote))
    text(x = c(row(cellnote)), y = c(col(cellnote)), labels = c(cellnote),
         col = notecol, cex = notecex)
  par(mar = c(margins[1], 0, 0, 0))
  if (dendrogram %in% c("both", "row")) {
    plot(ddr, horiz = TRUE, axes = FALSE, yaxs = "i", leaflab = "none")
  }
  else plot.new()
  par(mar = c(0, 0, if (!is.null(main)) 5 else 0, margins[2]))
  if (dendrogram %in% c("both", "column")) {
    plot(ddc, axes = FALSE, xaxs = "i", leaflab = "none")
  }
  else plot.new()
  if (!is.null(main))
    title(main, cex.main = 1.5 * op[["cex.main"]])
  if (key) {
    par(mar = c(5, 4, 2, 1), cex = 0.75)
    tmpbreaks <- breaks
    if (symkey) {
      max.raw <- max(abs(c(x, breaks)), na.rm = TRUE)
      min.raw <- -max.raw
      tmpbreaks[1] <- -max(abs(x), na.rm = TRUE)
      tmpbreaks[length(tmpbreaks)] <- max(abs(x), na.rm = TRUE)
    }
    else {
      min.raw <- min(x, na.rm = TRUE)
      max.raw <- max(x, na.rm = TRUE)
    }
    
    z <- seq(min.raw, max.raw, length = length(col))
    image(z = matrix(z, ncol = 1), col = col, breaks = tmpbreaks,
          xaxt = "n", yaxt = "n")
    par(usr = c(0, 1, 0, 1))
    lv <- pretty(breaks)
    xv <- scale01(as.numeric(lv), min.raw, max.raw)
    axis(1, at = xv, labels = lv)
    if (scale == "row")
      mtext(side = 1, "Row Z-Score", line = 2)
    else if (scale == "column")
      mtext(side = 1, "Column Z-Score", line = 2)
    else mtext(side = 1, KeyValueName, line = 2)
    if (density.info == "density") {
      dens <- density(x, adjust = densadj, na.rm = TRUE)
      omit <- dens$x < min(breaks) | dens$x > max(breaks)
      dens$x <- dens$x[-omit]
      dens$y <- dens$y[-omit]
      dens$x <- scale01(dens$x, min.raw, max.raw)
      lines(dens$x, dens$y/max(dens$y) * 0.95, col = denscol,
            lwd = 1)
      axis(2, at = pretty(dens$y)/max(dens$y) * 0.95, pretty(dens$y))
      title("Color Key\nand Density Plot")
      par(cex = 0.5)
      mtext(side = 2, "Density", line = 2)
    }
    else if (density.info == "histogram") {
      h <- hist(x, plot = FALSE, breaks = breaks)
      hx <- scale01(breaks, min.raw, max.raw)
      hy <- c(h$counts, h$counts[length(h$counts)])
      lines(hx, hy/max(hy) * 0.95, lwd = 1, type = "s",
            col = denscol)
      axis(2, at = pretty(hy)/max(hy) * 0.95, pretty(hy))
      title("Color Key\nand Histogram")
      par(cex = 0.5)
      mtext(side = 2, "Count", line = 2)
    }
    else title("Color Key")
  }
  else plot.new()
  retval$colorTable <- data.frame(low = retval$breaks[-length(retval$breaks)],
                                  high = retval$breaks[-1], color = retval$col)
  invisible(retval)
}


load("GSE39582_exp.RData")
pinfo<-read.csv(file="GSE39582_pinfo.csv", row.names=1)


s0<-rownames(pinfo[pinfo$stage==0,])
s1<-rownames(pinfo[pinfo$stage==1,])
s2<-rownames(pinfo[pinfo$stage==2,])
s3<-rownames(pinfo[pinfo$stage==3,])
s4<-rownames(pinfo[pinfo$stage==4,])


genes<-read.csv("42probes.csv")
genes<-unique(as.character(genes[,1]))

samples<-colnames(GSE39582_exp)[colnames(GSE39582_exp) %in% c(s1,s2,s3,s4)]
data1<-GSE39582_exp[genes, samples]

mydist=function(c) {dist(c,method="euclidean")}
myclust=function(c) {hclust(c,method="complete")}


hmcol<-colorRampPalette(brewer.pal(10, "RdBu"))(256)
heatmap.3(data1, hclustfun=myclust, distfun=mydist, na.rm = TRUE, scale="row", dendrogram="both", 
          Rowv=TRUE, Colv=TRUE, symbreaks=FALSE, key=TRUE, symkey=FALSE, 
          density.info="none",  trace="none",  labCol=NA, labRow = rownames(data1), cexCol=0.7, col=rev(hmcol), 
          side.height.fraction=0.35, NumColSideColors=2)

dd<-dist(t(data1))

clus<-hclust(dd, method="complete")
groups<-cutree(clus,k=2)
pinfo<-pinfo[samples,]
train<-data.frame(pinfo$rfs_surtime, pinfo$rfs_event, groups)
colnames(train)[1:3]<-c("surtime", "event", "group")

test.train<-survdiff(Surv(surtime,event)~group,data=train)
p.train<-round(1 - pchisq(test.train$chisq, 1),4)
plot(survfit(Surv(surtime,event)~group,data=train),xlab="Survival in months", ylab="Survival probability", col=c("blue","red"), mark.time=T)
title(main=paste("GSE39582", "(pvalue=", p.train, ")", sep="" ),cex.main=1, adj=0.4)


pinfo1<-pinfo[pinfo$stage==2 |pinfo$stage==3,]

GSE39582_exp1<-GSE39582_exp[, rownames(pinfo1)]

s2<-rownames(pinfo[pinfo$stage==2,])
s3<-rownames(pinfo[pinfo$stage==3,])


data2<-GSE39582_exp1[genes, ]

mydist=function(c) {dist(c,method="euclidean")}
myclust=function(c) {hclust(c,method="complete")}


hmcol<-colorRampPalette(brewer.pal(10, "RdBu"))(256)
heatmap.3(data12 hclustfun=myclust, distfun=mydist, na.rm = TRUE, scale="row", dendrogram="both", 
          Rowv=TRUE, Colv=TRUE, symbreaks=FALSE, key=TRUE, symkey=FALSE, 
          density.info="none",  trace="none",  labCol=NA, labRow = rownames(data1), cexCol=0.7, col=rev(hmcol), 
          side.height.fraction=0.35, NumColSideColors=2)


dd<-dist(t(data2))

clus<-hclust(dd, method="complete")
groups<-cutree(clus,k=2)

train<-data.frame(pinfo1$rfs_surtime, pinfo1$rfs_event, groups)
colnames(train)[1:3]<-c("time", "event", "group")

test.train<-survdiff(Surv(time,event)~group,data=train)
p.train<-round(1 - pchisq(test.train$chisq, 1),4)
plot(survfit(Surv(time,event)~group,data=train),xlab="Survival in months", ylab="Survival probability", col=c("blue","red"), mark.time=T)
title(main=paste("GSE39582", "(pvalue=", p.train, ")", sep="" ),cex.main=1, adj=0.4)
legend("bottomleft", legend=c("cluster1","cluster2"), lty=1,col=c("red","blue"))

risk<-ifelse(groups==1, "LR", "HR")
traindata <- list(x=as.matrix(data2),y=risk, geneid=rownames(data2),genenames=rownames(data2))

# train model
pam.train<- pamr.train(traindata )

set.seed(800)
pam.cv <- pamr.cv(pam.train, traindata)


## GSE33113, GSE31595 and GSE37892 stage II and III}


### remove batch effect

mdata1<-read.table("/users/chenx/research/colon/data/tables/GSE33113.frma.tsv",row.names=1, header=T, check.names=F)

pinfo1<-read.csv("/users/chenx/research/colon/data/tables/GSE33113.frma.sample.csv")


mdata2<-read.table("/users/chenx/research/colon/data/tables/GSE31595.frma.tsv",row.names=1, header=T, check.names=F)

pinfo2<-read.csv("/users/chenx/research/colon/data/tables/GSE31595.frma.sample.csv")


mdata3<-read.table("/users/chenx/research/colon/data/tables/GSE37892.frma.tsv",row.names=1, header=T, check.names=F)

pinfo3<-read.csv("/users/chenx/research/colon/data/tables/GSE37892.pinfo.csv", row.names = 1)

mdata_all<-cbind(mdata1,mdata2, mdata3)

batch<-c(rep(1, dim(mdata1)[2]), rep(2, dim(mdata2)[2]), rep(3, dim(mdata3)[2]))

combat_edata = ComBat(dat=as.matrix(mdata_all), batch=batch, mod=NULL, par.prior=TRUE, prior.plots=TRUE)

mdata_all<-combat_edata[genes,]
rownames(pinfo1)<-pinfo1[,2]
pinfo1<-pinfo1[,c(7,8)]
colnames(pinfo1)[1:2]<-c("surtime", "event")
pinfo1$surtime<-12*(pinfo1$surtime/365)
pinfo1$event<-ifelse(pinfo1$event=="no", 0,1)

rownames(pinfo2)<-pinfo2[,2]
pinfo2<-pinfo2[,c(7,8)]
colnames(pinfo2)[1:2]<-c("surtime", "event")
pinfo2$event<-ifelse(pinfo2$event=="no", 0,1)

pinfo3<-pinfo3[,c(8,9)]

pinfo_all<-rbind(pinfo1, pinfo2, pinfo3)


pam.predict<-pamr.predict(pam.train, as.matrix(mdata_all), threshold=0, type="class")
train<-data.frame(pinfo_all$surtime, pinfo_all$event, as.character(pam.predict))
colnames(train)[1:3]<-c("time", "event", "group")


test.train<-survdiff(Surv(time,event)~group,data=train)
p.train<-round(1 - pchisq(test.train$chisq, 1),4)

plot(survfit(Surv(time,event)~group,data=train),xlab="Survival in months", ylab="Survival probability", col=c("red","blue"), mark.time=T)
title(main=paste("Validation cohort", "(pvalue=", p.train, ")", sep="" ),cex.main=1, adj=0.4)
legend("bottomleft", legend=c("HR","LR"), lty=1,col=c("red","blue"))


fit<-survfit(Surv(time,event)~group,data=train)
ggsurvplot(fit, data = train, risk.table = TRUE)
